# Supplementary material for: Evolution and Expression of the Expansin Genes in Emmer Wheat
Source: Int J Mol Sci. 2023 Sep 15;24(18):14120. doi: 10.3390/ijms241814120 (PMC10531347; doi:10.3390/ijms241814120)
Supplement: Supplementary file 1 [file ijms-24-14120-s001.zip]

Archive with 8 entries (8 files):
- Table S1 The sequence characterization of Expansin gene family in wild emmer wheat (Triticum dicoccoides).pdf
- Table S2 The sequence characterization of Expansin gene family in durum wheat (Triticum turgidum).pdf
- Table S3 Gene codon usage bias analysis in wild emmer wheat and  durum wheat.xlsx
- Table S4 Homologous genes of Expansin gene family in wild emmer wheat and  durum wheat.xlsx
- Table S5 KaKs values of Expansin gene family in wild emmer wheat and  durum wheat.xlsx
- Table S6 Blast alignment best result between wild emmer wheat and durum wheat.xlsx
- Table S7 Samples information about downloading RNA-Seq data.xlsx
- Table S8 qRT-PCR results at different time points under salt treatment.xlsx
