# Supplementary material for: Evolution and Expression of the Expansin Genes in Emmer Wheat
Source: Int J Mol Sci. 2023 Sep 15;24(18):14120. doi: 10.3390/ijms241814120 (PMC10531347; doi:10.3390/ijms241814120)
Supplement: Supplementary file 1 [file ijms-24-14120-s001.zip › Table S3 Gene codon usage bias analysis in wild emmer wheat and durum wheat.xlsx]

## Sheet: wild emmer wheat
Table S3 Gene codon usage bias analysis in wild emmer wheat and durum wheat
Gene_name	T3s	C3s	A3s	G3s	CAI	CBI	Fop	ENC	GC3s	GC
TdEXP1	0.0159	0.5578	0.013	0.5463	0.204	0.193	0.531	31.15	0.974	0.765
TdEXP2	0.0138	0.7788	0.0151	0.4365	0.327	0.338	0.618	28.13	0.976	0.658
TdEXP3	0.0818	0.6182	0.0839	0.4326	0.3	0.278	0.59	37.06	0.862	0.657
TdEXP4	0.045	0.7297	0.0321	0.4181	0.344	0.34	0.627	31.48	0.937	0.655
TdEXP5	0.0295	0.7384	0.0258	0.4239	0.284	0.312	0.604	29.72	0.955	0.663
TdEXP6	0.0415	0.7465	0.0251	0.4309	0.298	0.282	0.587	30.69	0.945	0.645
TdEXP7	0.0533	0.6889	0.0426	0.4514	0.326	0.345	0.63	33.35	0.921	0.648
TdEXP8	0.0633	0.7059	0.0484	0.4091	0.338	0.316	0.614	33.54	0.908	0.646
TdEXP9	0.0213	0.7404	0.026	0.4365	0.291	0.319	0.608	29.91	0.962	0.663
TdEXP10	0.0166	0.6307	0.023	0.5143	0.241	0.186	0.535	32.83	0.967	0.708
TdEXP11	0.082	0.6885	0.0683	0.3196	0.282	0.302	0.606	36.07	0.871	0.66
TdEXP12	0.0645	0.6959	0.0455	0.427	0.28	0.252	0.569	32	0.909	0.648
TdEXP13	0.029	0.6349	0.0372	0.4879	0.225	0.138	0.509	33.39	0.944	0.694
TdEXP14	0.1025	0.6721	0.0777	0.3093	0.306	0.319	0.615	37.59	0.845	0.648
TdEXP15	0.0694	0.6713	0.0455	0.4595	0.281	0.223	0.555	33.18	0.906	0.64
TdEXP16	0.1435	0.5919	0.0963	0.4148	0.298	0.203	0.549	41.08	0.804	0.607
TdEXP17	0.1099	0.6064	0.0948	0.3571	0.255	0.223	0.549	37.97	0.826	0.668
TdEXP18	0.1076	0.6146	0.0711	0.3593	0.264	0.257	0.568	36.61	0.844	0.684
TdEXP19	0.1181	0.6076	0.0844	0.345	0.25	0.222	0.549	38.29	0.825	0.674
TdEXP20	0.1205	0.6305	0.0837	0.3365	0.273	0.195	0.538	40.09	0.825	0.645
TdEXP21	0.1909	0.5353	0.1182	0.3886	0.266	0.157	0.515	47.13	0.745	0.606
TdEXP22	0.0827	0.6403	0.0485	0.3899	0.259	0.269	0.576	35.21	0.886	0.691
TdEXP23	0.1041	0.6283	0.0721	0.3615	0.285	0.259	0.572	36.19	0.848	0.669
TdEXP24	0.1169	0.6371	0.0872	0.327	0.271	0.203	0.538	38.86	0.825	0.64
TdEXP25	0.0214	0.6538	0.0137	0.4791	0.223	0.151	0.504	31.15	0.97	0.718
TdEXP26	0.0343	0.6695	0.0417	0.4265	0.263	0.234	0.551	32.73	0.935	0.713
TdEXP27	0.013	0.6565	0.037	0.4619	0.242	0.232	0.548	30.38	0.958	0.719
TdEXP28	0.0381	0.7762	0.0147	0.4427	0.338	0.241	0.571	29	0.958	0.657
TdEXP29	0.0379	0.7678	0.0195	0.4456	0.334	0.223	0.562	29.08	0.954	0.658
TdEXP30	0.0427	0.763	0.0195	0.4433	0.332	0.224	0.562	28.87	0.95	0.658
TdEXP31	0.0121	0.6923	0.0136	0.5	0.295	0.305	0.599	28.94	0.979	0.695
TdEXP32	0.047	0.6846	0.0159	0.443	0.304	0.329	0.618	30.11	0.945	0.707
TdEXP33	0.1371	0.5753	0.0579	0.4174	0.246	0.196	0.529	38.1	0.83	0.646
TdEXP34	0.1908	0.5382	0.1202	0.3364	0.307	0.304	0.599	47.57	0.733	0.621
TdEXP35	0.0169	0.661	0.0091	0.4744	0.213	0.152	0.504	30.5	0.977	0.725
TdEXP36	0.047	0.6453	0.0642	0.4151	0.245	0.193	0.527	34.53	0.905	0.701
TdEXP37	0.0506	0.6582	0.0642	0.4009	0.242	0.21	0.539	34.3	0.903	0.699
TdEXP38	0.0167	0.6485	0.036	0.4516	0.225	0.227	0.543	31.09	0.955	0.725
TdEXP39	0.0283	0.7594	0.0343	0.4479	0.342	0.229	0.565	29.18	0.95	0.656
TdEXP40	0.0332	0.7488	0.0345	0.4555	0.334	0.214	0.556	30.08	0.946	0.652
TdEXP41	0.0507	0.6655	0.0361	0.4464	0.305	0.34	0.622	32.3	0.926	0.691
TdEXP42	0.0169	0.6962	0.0189	0.4925	0.285	0.278	0.585	28.95	0.971	0.684
TdEXP43	0.1538	0.5552	0.0535	0.4242	0.25	0.185	0.523	39.55	0.817	0.641
TdEXP44	0.1673	0.5551	0.1149	0.347	0.301	0.296	0.594	45.98	0.758	0.631
TdEXP45	0.0886	0.7004	0.0423	0.3389	0.297	0.312	0.605	32.84	0.887	0.642
TdEXP46	0.0886	0.7004	0.0423	0.3389	0.297	0.312	0.605	32.84	0.887	0.642
TdEXP47	0.0932	0.6992	0.0532	0.3296	0.295	0.291	0.594	33.28	0.875	0.637
TdEXP48	0.0851	0.7021	0.0529	0.3333	0.289	0.299	0.596	33.23	0.882	0.636
TdEXP49	0.1179	0.6667	0.0794	0.3122	0.28	0.259	0.577	37.94	0.832	0.642
TdEXP50	0.0763	0.6627	0.0509	0.3894	0.255	0.221	0.551	35.62	0.891	0.667
TdEXP51	0.0446	0.7411	0.0359	0.3511	0.301	0.317	0.614	31.56	0.932	0.686
TdEXP52	0.0944	0.691	0.0532	0.3389	0.29	0.287	0.591	33.54	0.874	0.639
TdEXP53	0.1116	0.6867	0.0794	0.2833	0.272	0.27	0.579	34.89	0.837	0.626
TdEXP54	0.0684	0.7308	0.0532	0.3167	0.289	0.292	0.594	31.18	0.898	0.643
TdEXP55	0.0814	0.6279	0.0431	0.45	0.261	0.235	0.56	35.44	0.894	0.678
TdEXP56	0.0957	0.6	0.1043	0.3695	0.261	0.186	0.529	39.72	0.829	0.658
TdEXP57	0.1134	0.6518	0.0845	0.33	0.274	0.241	0.566	39.25	0.832	0.639
TdEXP58	0.0972	0.6559	0.0596	0.3667	0.258	0.2	0.54	37.9	0.866	0.656
TdEXP59	0.1981	0.5217	0.1163	0.3902	0.269	0.157	0.515	47.57	0.738	0.609
TdEXP60	0.1389	0.588	0.1152	0.3444	0.291	0.279	0.589	43.21	0.784	0.636
TdEXP61	0.1981	0.5217	0.1163	0.3902	0.269	0.157	0.515	47.57	0.738	0.609
TdEXP62	0.1422	0.6	0.1011	0.408	0.299	0.19	0.541	40.91	0.802	0.599
TdEXP63	0.1981	0.5217	0.1163	0.3902	0.269	0.157	0.515	47.57	0.738	0.609

## Sheet: durum wheat
Table S3 Gene codon usage bias analysis in wild emmer wheat and durum wheat
Gene_name	T3s	C3s	A3s	G3s	CAI	CBI	Fop	ENC	GC3s	GC
TtEXP1	0.0138	0.7788	0.0151	0.4365	0.327	0.338	0.618	28.13	0.976	0.658
TtEXP2	0.0848	0.6182	0.0839	0.4291	0.297	0.275	0.587	37.31	0.86	0.655
TtEXP3	0.1626	0.5675	0.095	0.3966	0.292	0.23	0.555	42.29	0.785	0.618
TtEXP4	0.0433	0.7404	0.023	0.3988	0.347	0.332	0.624	29.86	0.944	0.664
TtEXP5	0.0329	0.5391	0.0265	0.543	0.215	0.21	0.543	33.57	0.947	0.754
TtEXP6	0.0415	0.7465	0.0251	0.4309	0.293	0.274	0.583	30.83	0.945	0.644
TtEXP7	0.1347	0.5551	0.11	0.4301	0.266	0.231	0.554	45.62	0.797	0.622
TtEXP8	0.0633	0.7014	0.043	0.4205	0.331	0.302	0.606	33.51	0.912	0.648
TtEXP9	0.1779	0.5455	0.1348	0.318	0.267	0.252	0.572	48.04	0.731	0.615
TtEXP10	0.0167	0.6333	0.0184	0.519	0.24	0.173	0.528	32.46	0.97	0.708
TtEXP11	0.1125	0.6417	0.1266	0.3884	0.283	0.161	0.539	40.42	0.811	0.628
TtEXP12	0.082	0.6885	0.0683	0.3196	0.282	0.302	0.606	36.07	0.871	0.66
TtEXP13	0.0691	0.6866	0.0505	0.427	0.281	0.245	0.565	32.21	0.901	0.645
TtEXP14	0.0249	0.639	0.0419	0.4831	0.229	0.146	0.513	33.97	0.944	0.695
TtEXP15	0.1025	0.6721	0.0777	0.3093	0.306	0.319	0.615	37.59	0.845	0.648
TtEXP16	0.0694	0.6713	0.0404	0.4649	0.28	0.23	0.559	33.12	0.909	0.642
TtEXP17	0.1681	0.5378	0.122	0.4136	0.282	0.182	0.529	45.38	0.761	0.604
TtEXP18	0.1384	0.5938	0.0957	0.4157	0.298	0.213	0.555	40.93	0.809	0.612
TtEXP19	0.1064	0.6099	0.0952	0.3587	0.253	0.216	0.546	37.72	0.829	0.667
TtEXP20	0.1042	0.6111	0.0756	0.3652	0.264	0.251	0.565	36.65	0.844	0.684
TtEXP21	0.1078	0.6171	0.0685	0.3726	0.262	0.233	0.557	38.41	0.848	0.673
TtEXP22	0.1205	0.6305	0.0837	0.3365	0.273	0.195	0.538	40.09	0.825	0.645
TtEXP23	0.1429	0.5982	0.0963	0.4138	0.303	0.2	0.547	41.03	0.805	0.605
TtEXP24	0.1941	0.5527	0.098	0.3822	0.263	0.191	0.537	45.78	0.756	0.6
TtEXP25	0.0827	0.6403	0.0485	0.3899	0.259	0.269	0.576	35.21	0.886	0.691
TtEXP26	0.1116	0.6414	0.0787	0.3317	0.26	0.206	0.542	38	0.836	0.647
TtEXP27	0.0214	0.6538	0.0137	0.4791	0.223	0.151	0.504	31.15	0.97	0.718
TtEXP28	0.0258	0.6652	0.0278	0.4502	0.25	0.234	0.55	31.58	0.954	0.717
TtEXP29	0.0474	0.7536	0.0341	0.4352	0.333	0.236	0.569	29.98	0.935	0.652
TtEXP30	0.0082	0.6926	0.0092	0.5121	0.294	0.311	0.602	28.71	0.986	0.693
TtEXP31	0.0473	0.6824	0.008	0.4553	0.304	0.331	0.618	30.01	0.951	0.709
TtEXP32	0.1371	0.5753	0.0579	0.4174	0.246	0.196	0.529	38.1	0.83	0.646
TtEXP33	0.0551	0.5827	0.1083	0.4093	0.205	0.142	0.498	36.44	0.86	0.698
TtEXP34	-	0.7007	0.0455	0.5556	0.362	0.393	0.654	30.88	0.968	0.652
TtEXP35	0.0211	0.692	0.0189	0.4925	0.284	0.271	0.581	29.11	0.967	0.683
TtEXP36	0.1572	0.5518	0.0535	0.4242	0.249	0.18	0.52	39.63	0.814	0.64
TtEXP37	0.092	0.676	0.1165	0.301	0.289	0.283	0.589	36.13	0.829	0.62
TtEXP38	0.0847	0.6992	0.0532	0.3352	0.293	0.318	0.608	33.38	0.882	0.637
TtEXP39	0.0886	0.7004	0.0421	0.337	0.298	0.32	0.609	32.76	0.887	0.643
TtEXP40	0.0814	0.624	0.0524	0.45	0.273	0.243	0.565	35.09	0.887	0.675
TtEXP41	0.1138	0.6707	0.0841	0.3073	0.283	0.272	0.584	38.16	0.832	0.642
TtEXP42	0.0803	0.6586	0.0509	0.3876	0.252	0.214	0.547	35.87	0.888	0.667
TtEXP43	0.0805	0.7076	0.0684	0.3094	0.295	0.339	0.62	32.89	0.875	0.636
TtEXP44	0.1017	0.7034	0.0582	0.2961	0.29	0.294	0.594	33.48	0.862	0.634
TtEXP45	0.0851	0.6979	0.0585	0.3352	0.298	0.296	0.596	32.45	0.878	0.635
TtEXP46	0.0814	0.6279	0.0431	0.45	0.261	0.235	0.56	35.44	0.894	0.678
TtEXP47	0.089	0.6335	0.0686	0.3832	0.28	0.22	0.551	35.82	0.864	0.674
TtEXP48	0.1134	0.6518	0.0845	0.33	0.274	0.241	0.566	39.25	0.832	0.639
TtEXP49	0.0972	0.6559	0.0596	0.3667	0.258	0.2	0.54	37.9	0.866	0.656
