# Supplementary material for: Evolution and Expression of the Expansin Genes in Emmer Wheat
Source: Int J Mol Sci. 2023 Sep 15;24(18):14120. doi: 10.3390/ijms241814120 (PMC10531347; doi:10.3390/ijms241814120)
Supplement: Supplementary file 1 [file ijms-24-14120-s001.zip › Table S4 Homologous genes of Expansin gene family in wild emmer wheat and durum wheat.xlsx]

## Sheet: wild emmer wheat
Table S4 Homologous genes of Expansin gene family in wild emmer wheat and durum wheat
	Gene_name	Start	End	Gene_name	Start	End
1	TdEXP1	377360942	377362450	TdEXP25	629117226	629119275
2	TdEXP1	377360942	377362450	TdEXP35	671107785	671109601
3	TdEXP2	382758584	382759811	TdEXP6	419026522	419027911
4	TdEXP2	382758584	382759811	TdEXP29	663120257	663121346
5	TdEXP3	387137179	387142489	TdEXP7	424876175	424877723
6	TdEXP4	387558165	387559684	TdEXP42	699989006	699991711
7	TdEXP5	387920876	387923024	TdEXP8	425252028	425253707
8	TdEXP9	425381975	425384193	TdEXP42	699989006	699991711
9	TdEXP10	618451801	618455926	TdEXP13	570094564	570098839
10	TdEXP10	618451801	618455926	TdEXP56	474729172	474733304
11	TdEXP12	709398854	709399964	TdEXP15	691305474	691307340
12	TdEXP13	570094564	570098839	TdEXP56	474729172	474733304
13	TdEXP16	10197605	10199556	TdEXP21	6812473	6814010
14	TdEXP17	713997780	713999196	TdEXP22	796958403	796960009
15	TdEXP17	713997780	713999196	TdEXP23	799433867	799435288
16	TdEXP19	715476215	715477647	TdEXP23	799433867	799435288
17	TdEXP19	715476215	715477647	TdEXP22	796958403	796960009
18	TdEXP20	719078911	719080405	TdEXP24	805348619	805350167
19	TdEXP25	629117226	629119275	TdEXP35	671107785	671109601
20	TdEXP28	662242965	662244022	TdEXP39	693373758	693374821
21	TdEXP31	671997469	671999765	TdEXP42	699989006	699991711
22	TdEXP32	672288752	672290860	TdEXP41	698902516	698904395
23	TdEXP33	88529123	88531130	TdEXP43	108110056	108112086
24	TdEXP34	579907297	579910626	TdEXP44	570239552	570243117
25	TdEXP45	16730809	16732063	TdEXP52	30135712	30136835
26	TdEXP47	16775209	16776571	TdEXP54	30231019	30232258
27	TdEXP49	474351759	474353348	TdEXP57	494803971	494805683

## Sheet: durum wheat 
Table S4 Homologous genes of Expansin gene family in wild emmer wheat and durum wheat
	Gene_name	Start	End	Gene_name	Start	End
1	TtEXP1	363489604	363490576	TtEXP6	392974400	392975510
2	TtEXP1	363489604	363490576	TtEXP29	656286007	656286819
3	TtEXP2	368023374	368028558	TtEXP7	398680857	398682091
4	TtEXP4	368490329	368491623	TtEXP35	654181679	654183784
5	TtEXP5	386796008	386796910	TtEXP27	621399958	621401392
6	TtEXP5	386796008	386796910	TtEXP33	624380019	624381563
7	TtEXP6	392974400	392975510	TtEXP29	656286007	656286819
8	TtEXP8	399057398	399058719	TtEXP35	654181679	654183784
9	TtEXP11	665412410	665415862	TtEXP41	458944951	458946119
10	TtEXP11	665412410	665415862	TtEXP48	473053959	473055168
11	TtEXP12	665419259	665434596	TtEXP15	609561374	609614447
12	TtEXP13	700508959	700509870	TtEXP16	667136912	667138548
13	TtEXP17	3904837	3906132	TtEXP23	5673418	5674650
14	TtEXP22	707177302	707178487	TtEXP26	785071863	785073054
15	TtEXP27	621399958	621401392	TtEXP33	624380019	624381563
16	TtEXP32	87266261	87267784	TtEXP36	97070838	97072445
17	TtEXP37	14053180	14054678	TtEXP43	24902745	24903925
18	TtEXP38	14873134	14874437	TtEXP43	24902745	24903925
19	TtEXP40	396990415	396991422	TtEXP46	415352125	415353129
20	TtEXP41	458944951	458946119	TtEXP48	473053959	473055168

## Sheet: wew and dw
Table S4 Homologous genes of Expansin gene family in wild emmer wheat and durum wheat
	Gene_name(wild emmer wheat)	Start	End	Gene_name(durum wheat)	Start	End
1	TdEXP1	377360942	377362450	TtEXP5	386796008	386796910
2	TdEXP1	377360942	377362450	TtEXP27	621399958	621401392
3	TdEXP1	377360942	377362450	TtEXP33	624380019	624381563
4	TdEXP2	382758584	382759811	TtEXP1	363489604	363490576
5	TdEXP2	382758584	382759811	TtEXP6	392974400	392975510
6	TdEXP2	382758584	382759811	TtEXP29	656286007	656286819
7	TdEXP3	387137179	387142489	TtEXP2	368023374	368028558
8	TdEXP3	387137179	387142489	TtEXP7	398680857	398682091
9	TdEXP4	387558165	387559684	TtEXP8	399057398	399058719
10	TdEXP4	387558165	387559684	TtEXP35	654181679	654183784
11	TdEXP5	387920876	387923024	TtEXP4	368490329	368491623
12	TdEXP6	419026522	419027911	TtEXP1	363489604	363490576
13	TdEXP6	419026522	419027911	TtEXP6	392974400	392975510
14	TdEXP7	424876175	424877723	TtEXP2	368023374	368028558
15	TdEXP7	424876175	424877723	TtEXP7	398680857	398682091
16	TdEXP8	425252028	425253707	TtEXP8	399057398	399058719
17	TdEXP8	425252028	425253707	TtEXP35	654181679	654183784
18	TdEXP9	425381975	425384193	TtEXP4	368490329	368491623
19	TdEXP12	709398854	709399964	TtEXP13	700508959	700509870
20	TdEXP12	709398854	709399964	TtEXP16	667136912	667138548
21	TdEXP15	691305474	691307340	TtEXP13	700508959	700509870
22	TdEXP15	691305474	691307340	TtEXP16	667136912	667138548
23	TdEXP16	10197605	10199556	TtEXP17	3904837	3906132
24	TdEXP16	10197605	10199556	TtEXP23	5673418	5674650
25	TdEXP17	713997780	713999196	TtEXP25	778479457	778480486
26	TdEXP19	715476215	715477647	TtEXP21	703737956	703739005
27	TdEXP19	715476215	715477647	TtEXP25	778479457	778480486
28	TdEXP20	719078911	719080405	TtEXP22	707177302	707178487
29	TdEXP20	719078911	719080405	TtEXP26	785071863	785073054
30	TdEXP21	6812473	6814010	TtEXP17	3904837	3906132
31	TdEXP21	6812473	6814010	TtEXP23	5673418	5674650
32	TdEXP22	796958403	796960009	TtEXP21	703737956	703739005
33	TdEXP23	799433867	799435288	TtEXP21	703737956	703739005
34	TdEXP24	805348619	805350167	TtEXP22	707177302	707178487
35	TdEXP24	805348619	805350167	TtEXP26	785071863	785073054
36	TdEXP25	629117226	629119275	TtEXP5	386796008	386796910
37	TdEXP25	629117226	629119275	TtEXP27	621399958	621401392
38	TdEXP25	629117226	629119275	TtEXP33	624380019	624381563
39	TdEXP28	662242965	662244022	TtEXP6	392974400	392975510
40	TdEXP31	671997469	671999765	TtEXP30	662952440	662954224
41	TdEXP31	671997469	671999765	TtEXP35	654181679	654183784
42	TdEXP32	672288752	672290860	TtEXP31	664300001	664301720
43	TdEXP33	88529123	88531130	TtEXP32	87266261	87267784
44	TdEXP33	88529123	88531130	TtEXP36	97070838	97072445
45	TdEXP35	671107785	671109601	TtEXP5	386796008	386796910
46	TdEXP35	671107785	671109601	TtEXP27	621399958	621401392
47	TdEXP35	671107785	671109601	TtEXP33	624380019	624381563
48	TdEXP40	693930635	693931772	TtEXP1	363489604	363490576
49	TdEXP40	693930635	693931772	TtEXP6	392974400	392975510
50	TdEXP40	693930635	693931772	TtEXP29	656286007	656286819
51	TdEXP42	699989006	699991711	TtEXP4	368490329	368491623
52	TdEXP42	699989006	699991711	TtEXP8	399057398	399058719
53	TdEXP42	699989006	699991711	TtEXP35	654181679	654183784
54	TdEXP43	108110056	108112086	TtEXP32	87266261	87267784
55	TdEXP43	108110056	108112086	TtEXP36	97070838	97072445
56	TdEXP45	16730809	16732063	TtEXP37	14053180	14054678
57	TdEXP45	16730809	16732063	TtEXP38	14873134	14874437
58	TdEXP45	16730809	16732063	TtEXP43	24902745	24903925
59	TdEXP49	474351759	474353348	TtEXP41	458944951	458946119
60	TdEXP49	474351759	474353348	TtEXP48	473053959	473055168
61	TdEXP50	474589513	474591125	TtEXP49	473361174	473362352
62	TdEXP51	474617338	474618907	TtEXP12	665419259	665434596
63	TdEXP51	474617338	474618907	TtEXP15	609561374	609614447
64	TdEXP52	30135712	30136835	TtEXP38	14873134	14874437
65	TdEXP52	30135712	30136835	TtEXP43	24902745	24903925
66	TdEXP54	30231019	30232258	TtEXP37	14053180	14054678
67	TdEXP55	437190737	437192134	TtEXP40	396990415	396991422
68	TdEXP55	437190737	437192134	TtEXP46	415352125	415353129
69	TdEXP57	494803971	494805683	TtEXP41	458944951	458946119
70	TdEXP57	494803971	494805683	TtEXP48	473053959	473055168
71	TdEXP58	495119935	495121548	TtEXP49	473361174	473362352
