# Supplementary material for: Evolution and Expression of the Expansin Genes in Emmer Wheat
Source: Int J Mol Sci. 2023 Sep 15;24(18):14120. doi: 10.3390/ijms241814120 (PMC10531347; doi:10.3390/ijms241814120)
Supplement: Supplementary file 1 [file ijms-24-14120-s001.zip › Table S5 KaKs values of Expansin gene family in wild emmer wheat and durum wheat.xlsx]

## Sheet: wild emmer wheat
Table S5 KaKs values of Expansin gene family in wild emmer wheat and durum wheat
	Gene_name	Gene_name	Ka	Ks	Ka_Ks
1	TdEXP1	TdEXP25	0.213454	0.497339	0.429191
2	TdEXP1	TdEXP35	0.204056	0.49695	0.410616
3	TdEXP2	TdEXP6	0.0202316	0.0646139	0.313116
4	TdEXP2	TdEXP29	0.331359	0.315869	1.04904
5	TdEXP3	TdEXP7	0.0139654	0.11285	0.123752
6	TdEXP4	TdEXP42	0.218715	0.410333	0.533018
7	TdEXP5	TdEXP8	0.168691	0.390368	0.432134
8	TdEXP9	TdEXP42	0.180665	0.367008	0.492266
9	TdEXP10	TdEXP13	0.020266	0.0849736	0.238498
10	TdEXP10	TdEXP56	0.174146	0.485352	0.358804
11	TdEXP12	TdEXP15	0.0151139	0.111212	0.135902
12	TdEXP13	TdEXP56	0.178764	0.504242	0.35452
13	TdEXP16	TdEXP21	0.0974157	0.372165	0.261754
14	TdEXP17	TdEXP22	0.0578879	0.215035	0.269202
15	TdEXP17	TdEXP23	0.0733653	0.223573	0.328148
16	TdEXP19	TdEXP23	0.0421043	0.131477	0.320241
17	TdEXP19	TdEXP22	0.0492592	0.151311	0.32555
18	TdEXP20	TdEXP24	0.0259869	0.0442675	0.587041
19	TdEXP25	TdEXP35	0.0132912	0.077332	0.171872
20	TdEXP28	TdEXP39	0.00816779	0.0588012	0.138905
21	TdEXP31	TdEXP42	0.0174496	0.0786639	0.221824
22	TdEXP32	TdEXP41	0.0193538	0.139638	0.1386
23	TdEXP33	TdEXP43	0.00733665	0.0661309	0.110941
24	TdEXP34	TdEXP44	0.0102104	0.13051	0.0782347
25	TdEXP45	TdEXP52	0.0289531	0.16782	0.172525
26	TdEXP47	TdEXP54	0.0221904	0.168987	0.131314
27	TdEXP49	TdEXP57	0.00782888	0.0422647	0.185235

## Sheet: durum wheat
Table S5 KaKs values of Expansin gene family in wild emmer wheat and durum wheat
	Gene_name	Gene_name	Ka	Ks	Ka_Ks
1	TtEXP1	TtEXP6	0.0185247	0.0646139	0.286698
2	TtEXP1	TtEXP29	0.330069	0.35233	0.936819
3	TtEXP2	TtEXP7	0.0965703	0.282164	0.342249
4	TtEXP4	TtEXP35	0.22282	0.394587	0.564692
5	TtEXP5	TtEXP27	0.201077	0.477584	0.421029
6	TtEXP5	TtEXP33	0.271567	0.619856	0.438113
7	TtEXP6	TtEXP29	0.323539	0.44553	0.72619
8	TtEXP8	TtEXP35	0.211516	0.473539	0.44667
9	TtEXP11	TtEXP41	0.376382	0.535587	0.702747
10	TtEXP11	TtEXP48	0.389599	0.582127	0.669268
11	TtEXP12	TtEXP15	0.0111452	0.0909056	0.122602
12	TtEXP13	TtEXP16	0.0151139	0.129413	0.116788
13	TtEXP17	TtEXP23	0.0845848	0.368404	0.229598
14	TtEXP22	TtEXP26	0.0260073	0.0538033	0.483378
15	TtEXP27	TtEXP33	0.0774892	0.176457	0.43914
16	TtEXP32	TtEXP36	0.00733665	0.0703326	0.104314
17	TtEXP37	TtEXP43	0.0168807	0.158557	0.106465
18	TtEXP38	TtEXP43	0.0180485	0.184082	0.0980455
19	TtEXP40	TtEXP46	0.00906241	0.0909116	0.0996838
20	TtEXP41	TtEXP48	0.00782888	0.0422647	0.185235

## Sheet: wew and dw
Table S5 KaKs values of Expansin gene family in wild emmer wheat and durum wheat
	Gene_name	Gene_name	Ka	Ks	Ka_Ks
1	TdEXP1	TtEXP5	0.0223737	0.0854536	0.261822
2	TdEXP1	TtEXP27	0.213454	0.497339	0.429191
3	TdEXP1	TtEXP33	0.288111	0.628834	0.458167
4	TdEXP2	TtEXP6	0.0185247	0.0646139	0.286698
5	TdEXP2	TtEXP29	0.330069	0.35233	0.936819
6	TdEXP3	TtEXP2	0.00223214	0.00341298	0.654017
7	TdEXP3	TtEXP7	0.0965703	0.282164	0.342249
8	TdEXP4	TtEXP35	0.218715	0.419207	0.521735
9	TdEXP5	TtEXP4	0.174318	0.337646	0.516273
10	TdEXP6	TtEXP1	0.0202316	0.0646139	0.313116
11	TdEXP7	TtEXP2	0.0139654	0.11285	0.123752
12	TdEXP7	TtEXP7	0.0815024	0.116221	0.701274
13	TdEXP8	TtEXP35	0.211516	0.473539	0.44667
14	TdEXP9	TtEXP4	0.174741	0.336434	0.519391
15	TdEXP12	TtEXP16	0.0151139	0.105241	0.143611
16	TdEXP15	TtEXP13	0.0151139	0.135579	0.111476
17	TdEXP16	TtEXP17	0.0935555	0.350672	0.266789
18	TdEXP16	TtEXP23	0.0293596	0.146521	0.200378
19	TdEXP17	TtEXP25	0.0578879	0.215035	0.269202
20	TdEXP19	TtEXP21	0.00596425	0.0218039	0.273541
21	TdEXP19	TtEXP25	0.0492592	0.151311	0.32555
22	TdEXP20	TtEXP26	0.0260073	0.0538033	0.483378
23	TdEXP21	TtEXP17	0.0369922	0.215661	0.171529
24	TdEXP21	TtEXP23	0.0884242	0.33069	0.267393
25	TdEXP22	TtEXP21	0.0502506	0.177148	0.283665
26	TdEXP23	TtEXP21	0.0491599	0.16079	0.30574
27	TdEXP24	TtEXP22	0.0259869	0.0442675	0.587041
28	TdEXP24	TtEXP26	0.0172286	0.0514621	0.334783
29	TdEXP25	TtEXP5	0.201077	0.477584	0.421029
30	TdEXP25	TtEXP33	0.0774892	0.176457	0.43914
31	TdEXP28	TtEXP6	0.324369	0.397298	0.816437
32	TdEXP31	TtEXP30	0.001531	0.0136264	0.112356
33	TdEXP31	TtEXP35	0.0158464	0.0838655	0.18895
34	TdEXP32	TtEXP31	0.00459671	0.0136235	0.337411
35	TdEXP33	TtEXP36	0.00733665	0.0703326	0.104314
36	TdEXP35	TtEXP5	0.188086	0.500687	0.375656
37	TdEXP35	TtEXP27	0.0132912	0.077332	0.171872
38	TdEXP35	TtEXP33	0.0620895	0.0999907	0.620953
39	TdEXP40	TtEXP1	0.344897	0.363291	0.949368
40	TdEXP40	TtEXP6	0.338239	0.448693	0.753831
41	TdEXP40	TtEXP29	0.0153908	0.0969088	0.158817
42	TdEXP42	TtEXP4	0.22282	0.385519	0.577975
43	TdEXP42	TtEXP8	0.211516	0.463975	0.455878
44	TdEXP42	TtEXP35	0.00157109	0.00466928	0.336475
45	TdEXP43	TtEXP32	0.00733665	0.0661309	0.110941
46	TdEXP45	TtEXP38	0.00325204	0.0779247	0.0417331
47	TdEXP45	TtEXP43	0.0180831	0.158193	0.11431
48	TdEXP49	TtEXP48	0.00782888	0.0422647	0.185235
49	TdEXP50	TtEXP49	0.0164412	0.0937218	0.175425
50	TdEXP51	TtEXP12	0.3114	0.653621	0.476422
51	TdEXP51	TtEXP15	0.303357	0.733995	0.413296
52	TdEXP52	TtEXP38	0.0288974	0.181435	0.159271
53	TdEXP52	TtEXP43	0.0289292	0.180759	0.160043
54	TdEXP54	TtEXP37	0.0134552	0.159311	0.0844582
55	TdEXP55	TtEXP40	0.00906241	0.0909116	0.0996838
56	TdEXP57	TtEXP41	0.00782888	0.0422647	0.185235
