# Supplementary material for: Evolution and Expression of the Expansin Genes in Emmer Wheat
Source: Int J Mol Sci. 2023 Sep 15;24(18):14120. doi: 10.3390/ijms241814120 (PMC10531347; doi:10.3390/ijms241814120)
Supplement: Supplementary file 1 [file ijms-24-14120-s001.zip › Table S6 Blast alignment best result between wild emmer wheat and durum wheat.xlsx]

## Sheet: Blast results
Table S6 Blast alignment best result between wild emmer wheat and durum wheat
Species	Query_id	Subject_id	X._identity	alignment_length	mismatches	gap_openings	q.start	q.end	s.start	s.end	e.value	bit_score
Durum wheat	TtEXP1	TraesCS1A01G208200.1	100	798	0	0	1	798	1	798	0	1474
	TtEXP2	TraesCS1A01G212000.1	99.877	813	1	0	382	1194	1	813	0	1496
	TtEXP3	TraesCS1A01G212300.1	99.867	750	1	0	304	1053	76	825	0	1380
	TtEXP4	TraesCS1A01G212400.1	94.69	452	0	1	1	428	1	452	0	680
	TtEXP5	TraesCS1B01G217200.1	99.758	828	2	0	1	828	1	828	0	1519
	TtEXP6	TraesCS1B01G222300.1	99.749	798	2	0	1	798	1	798	0	1463
	TtEXP7	TraesCS1B01G225700.2	99.839	621	1	0	1	621	1	621	0	1142
	TtEXP8	TraesCS1B01G226000.1	99.748	795	2	0	1	795	1	795	0	1458
	TtEXP9	TraesCS2B01G095700.1	93.377	755	50	0	140	894	5	759	0	1118
	TtEXP10	TraesCS2A01G373000.1	100	846	0	0	1	846	1	846	0	1563
	TtEXP11	TraesCS2A01G413400.1	99.858	704	0	1	125	828	66	768	0	1293
	TtEXP12	TraesCS2A01G413500.1	100	846	0	0	1	846	1	846	0	1563
	TtEXP13	TraesCS2A01G458900.1	98.622	798	11	0	1	798	1	798	0	1413
	TtEXP14	TraesCS2B01G390000.1	100	846	0	0	1	846	1	846	0	1563
	TtEXP15	TraesCS2B01G432200.1	100	846	0	0	1	846	1	846	0	1563
	TtEXP16	TraesCS2B01G480700.1	99.749	798	2	0	1	798	1	798	0	1463
	TtEXP17	TraesCS3B01G014400.1	94.251	748	36	2	129	876	3	743	0	1136
	TtEXP18	TraesCS3A01G011100.1	99.515	825	4	0	1	825	1	825	0	1502
	TtEXP19	TraesCS3A01G479900.1	99.271	960	7	0	1	960	1	960	0	1735
	TtEXP20	TraesCS3A01G480000.1	98.861	966	11	0	1	966	1	966	0	1724
	TtEXP21	TraesCS3B01G526800.1	92.739	909	60	2	1	909	1	903	0	1308
	TtEXP22	TraesCS3A01G488000.1	99.885	870	1	0	1	870	1	870	0	1602
	TtEXP23	TraesCS3B01G014300.1	99.636	825	3	0	1	825	1	825	0	1507
	TtEXP24	TraesCS3B01G014400.1	98.533	750	4	2	127	876	1	743	0	1317
	TtEXP25	TraesCS3B01G524500.1	100	936	0	0	1	936	1	936	0	1729
	TtEXP26	TraesCS3B01G535800.1	97.241	870	24	0	1	870	1	870	0	1474
	TtEXP27	TraesCS4B01G326900.1	99.879	828	1	0	1	828	1	828	0	1524
	TtEXP28	TraesCS4B01G327100.1	96.078	816	32	0	1	816	1	816	0	1330
	TtEXP29	TraesCS4B01G362600.1	99.016	813	8	0	1	813	1	813	0	1458
	TtEXP29	TraesCS4B01G362500.1	99.016	813	8	0	1	813	1	813	0	1458
	TtEXP30	TraesCS4B01G375200.1	100	879	0	0	1	879	1	879	0	1624
	TtEXP31	TraesCS4B01G375600.1	100	1026	0	0	1	1026	1	1026	0	1895
	TtEXP32	TraesCS5A01G073100.1	100	1029	0	0	1	1029	1	1029	0	1901
	TtEXP33	TraesCS5A01G498900.1	99.851	673	1	0	1	673	1	673	0	1238
	TtEXP34	TraesCS5A01G537300.1	100	486	0	0	1	486	1	486	0	898
	TtEXP35	TraesCS5A01G538000.1	100	855	0	0	1	855	1	855	0	1580
	TtEXP36	TraesCS5B01G079400.1	100	1026	0	0	1	1026	1	1026	0	1895
	TtEXP37	TraesCS6A01G032700.1	95.377	822	38	0	85	906	1	822	0	1341
	TtEXP38	TraesCS6A01G032700.1	96.959	822	25	0	1	822	1	822	0	1380
	TtEXP39	TraesCS6A01G032700.1	97.324	822	22	0	1	822	1	822	0	1397
	TtEXP40	TraesCS6A01G217100.1	100	894	0	0	1	894	1	894	0	1652
	TtEXP41	TraesCS6A01G249200.1	100	864	0	0	1	864	1	864	0	1596
	TtEXP42	TraesCS6A01G249300.1	100	870	0	0	1	870	1	870	0	1607
	TtEXP43	TraesCS6B01G046400.1	98.783	822	10	0	1	822	1	822	0	1463
	TtEXP44	TraesCS6B01G046200.1	99.27	822	6	0	1	822	1	822	0	1485
	TtEXP45	TraesCS6A01G032700.1	94.404	822	46	0	1	822	1	822	0	1264
	TtEXP46	TraesCS6B01G245700.1	99.888	891	1	0	1	891	1	891	0	1640
	TtEXP47	TraesCS6B01G264400.1	99.837	612	1	0	1	612	1	612	0	1125
	TtEXP48	TraesCS6B01G275800.1	100	864	0	0	1	864	1	864	0	1596
	TtEXP49	TraesCS6B01G275700.1	100	870	0	0	1	870	1	870	0	1607
Wild emmer	TdEXP1	TraesCS1A01G203200.1	99.882	849	1	0	1	849	1	849	0	1563
	TdEXP2	TraesCS1A01G208200.1	100	798	0	0	1	798	1	798	0	1474
	TdEXP3	TraesCS1A01G212000.1	99.877	813	1	0	382	1194	1	813	0	1496
	TdEXP4	TraesCS1A01G212400.1	99.875	798	1	0	1	798	1	798	0	1469
	TdEXP5	TraesCS1A01G212600.1	99.881	837	1	0	1	837	1	837	0	1541
	TdEXP6	TraesCS1B01G222300.1	99.875	798	1	0	1	798	1	798	0	1469
	TdEXP7	TraesCS1B01G225700.2	99.877	813	1	0	1	813	1	813	0	1496
	TdEXP8	TraesCS1B01G226000.1	100	795	0	0	1	795	1	795	0	1469
	TdEXP9	TraesCS1B01G226100.2	99.88	831	1	0	1	831	1	831	0	1530
	TdEXP10	TraesCS2A01G373000.1	99.645	846	3	0	1	846	1	846	0	1546
	TdEXP11	TraesCS2A01G413500.1	100	846	0	0	1	846	1	846	0	1563
	TdEXP12	TraesCS2A01G458900.1	99.875	798	1	0	1	798	1	798	0	1469
	TdEXP13	TraesCS2B01G390000.1	99.645	846	3	0	1	846	1	846	0	1546
	TdEXP14	TraesCS2B01G432200.1	100	846	0	0	1	846	1	846	0	1563
	TdEXP15	TraesCS2B01G480700.1	99.624	798	3	0	1	798	1	798	0	1458
	TdEXP16	TraesCS3A01G011100.1	99.273	825	6	0	1	825	1	825	0	1491
	TdEXP17	TraesCS3A01G479900.1	99.375	960	6	0	1	960	1	960	0	1740
	TdEXP18	TraesCS3A01G480000.1	99.068	966	9	0	1	966	1	966	0	1735
	TdEXP19	TraesCS3A01G480000.1	96.48	966	34	0	1	966	1	966	0	1596
	TdEXP20	TraesCS3A01G488000.1	99.885	870	1	0	1	870	1	870	0	1602
	TdEXP21	TraesCS3B01G014400.1	93.449	748	42	2	129	876	3	743	0	1103
	TdEXP22	TraesCS3B01G524500.1	100	936	0	0	1	936	1	936	0	1729
	TdEXP23	TraesCS3B01G526800.1	91.503	918	60	4	1	915	1	903	0	1247
	TdEXP24	TraesCS3B01G535800.1	99.54	870	4	0	1	870	1	870	0	1585
	TdEXP25	TraesCS4B01G326900.1	99.879	828	1	0	1	828	1	828	0	1524
	TdEXP26	TraesCS4B01G327100.1	100	816	0	0	1	816	1	816	0	1507
	TdEXP27	TraesCS4B01G327200.1	100	807	0	0	1	807	1	807	0	1491
	TdEXP28	TraesCS4B01G362100.1	99.877	813	1	0	1	813	1	813	0	1496
	TdEXP29	TraesCS4B01G362600.1	99.631	813	3	0	1	813	1	813	0	1485
	TdEXP29	TraesCS4B01G362500.1	99.631	813	3	0	1	813	1	813	0	1485
	TdEXP30	TraesCS4B01G362600.1	99.262	813	6	0	1	813	1	813	0	1469
	TdEXP30	TraesCS4B01G362500.1	99.262	813	6	0	1	813	1	813	0	1469
	TdEXP31	TraesCS4B01G375200.1	98.536	888	4	1	1	888	1	879	0	1559
	TdEXP32	TraesCS4B01G375600.1	99.804	1020	2	0	13	1032	7	1026	0	1873
	TdEXP33	TraesCS5A01G073100.1	100	1029	0	0	1	1029	1	1029	0	1901
	TdEXP34	TraesCS5B01G376500.1	95.914	930	35	1	1	927	1	930	0	1504
	TdEXP35	TraesCS5A01G498900.1	99.758	828	2	0	1	828	1	828	0	1519
	TdEXP36	TraesCS4B01G327100.1	95.122	820	35	5	1	819	1	816	0	1288
	TdEXP37	TraesCS4B01G327100.1	95.716	817	30	3	19	831	1	816	0	1310
	TdEXP38	TraesCS5A01G499300.1	100	822	0	0	1	822	1	822	0	1519
	TdEXP39	TraesCS5A01G530100.1	99.508	813	4	0	1	813	1	813	0	1480
	TdEXP40	TraesCS5A01G530700.1	99.876	806	1	0	5	810	8	813	0	1483
	TdEXP41	TraesCS4B01G375600.1	94.922	1024	40	6	5	1025	11	1025	0	1592
	TdEXP42	TraesCS5A01G538000.1	99.766	855	2	0	1	855	1	855	0	1568
	TdEXP43	TraesCS5B01G079400.1	99.903	1026	1	0	1	1026	1	1026	0	1890
	TdEXP44	TraesCS5B01G376500.1	99.785	930	2	0	1	930	1	930	0	1707
	TdEXP45	TraesCS6A01G032700.1	97.445	822	21	0	1	822	1	822	0	1402
	TdEXP46	TraesCS6A01G032700.1	97.445	822	21	0	1	822	1	822	0	1402
	TdEXP47	TraesCS6A01G032700.1	96.472	822	29	0	1	822	1	822	0	1358
	TdEXP48	TraesCS6A01G032700.1	96.837	822	26	0	1	822	1	822	0	1375
	TdEXP49	TraesCS6A01G249200.1	99.769	864	2	0	1	864	1	864	0	1585
	TdEXP50	TraesCS6A01G249300.1	99.77	870	2	0	1	870	1	870	0	1596
	TdEXP51	TraesCS6A01G249400.2	99.749	798	2	0	1	798	1	798	0	1463
	TdEXP52	TraesCS6A01G032700.1	94.282	822	47	0	1	822	1	822	0	1258
	TdEXP53	TraesCS6B01G046200.1	97.205	823	18	3	1	819	1	822	0	1387
	TdEXP54	TraesCS6A01G032700.1	95.985	822	33	0	1	822	1	822	0	1336
	TdEXP55	TraesCS6B01G245700.1	99.888	891	1	0	1	891	1	891	0	1640
	TdEXP56	TraesCS6B01G264400.1	100	807	0	0	1	807	1	807	0	1491
	TdEXP57	TraesCS6B01G275800.1	100	864	0	0	1	864	1	864	0	1596
	TdEXP58	TraesCS6B01G275700.1	100	870	0	0	1	870	1	870	0	1607
	TdEXP59	TraesCS3B01G014400.1	94.184	619	36	0	129	747	3	621	0	944
	TdEXP60	TraesCS2B01G095700.1	93.377	755	50	0	8	762	5	759	0	1118
	TdEXP61	TraesCS3B01G014400.1	94.184	619	36	0	129	747	3	621	0	944
	TdEXP62	TraesCS3B01G014300.1	97.576	825	20	0	1	825	1	825	0	1413
	TdEXP63	TraesCS3B01G014400.1	94.184	619	36	0	129	747	3	621	0	944

## Sheet: Accessions information
Passport information of all accessions in this study
Samples name	Accession number	Genus	Species	Subspecies	Origin country	Latitude	Longitude	Common name	Region	GrowthHabit
B023	PI 428016	Triticum	turgidum	Triticum turgidum L. ssp. dicoccoides (Korn. ex Asch. & Graebn.) Thell.	Iran	34.3667	46.1	Wild emmer	WA	Winter
B024	PI 466933	Triticum	turgidum	Triticum turgidum L. ssp. dicoccoides (Korn. ex Asch. & Graebn.) Thell.	Syria	32.99	35.69	Wild emmer	WA	Winter
B025	PI 466970	Triticum	turgidum	Triticum turgidum L. ssp. dicoccoides (Korn. ex Asch. & Graebn.) Thell.	Israel	32.5967	35.0019	Wild emmer	WA	Facultative
B026	PI 471062	Triticum	turgidum	Triticum turgidum L. ssp. dicoccoides (Korn. ex Asch. & Graebn.) Thell.	Israel	31.95	35.3333	Wild emmer	WA	Winter
B027	PI 487254	Triticum	turgidum	Triticum turgidum L. ssp. dicoccoides (Korn. ex Asch. & Graebn.) Thell.	Syria	32.8694	36.0308	Wild emmer	WA	Winter
B028	PI 466959	Triticum	turgidum	Triticum turgidum L. ssp. dicoccoides (Korn. ex Asch. & Graebn.) Thell.	Israel	32.5967	35.0019	Wild emmer	WA	Winter
B029	PI 428107	Triticum	turgidum	Triticum turgidum L. ssp. dicoccoides (Korn. ex Asch. & Graebn.) Thell.	Israel	32.9667	35.5333	Wild emmer	WA	Winter
B030	PI 466943	Triticum	turgidum	Triticum turgidum L. ssp. dicoccoides (Korn. ex Asch. & Graebn.) Thell.	Syria	32.99	35.69	Wild emmer	WA	Winter
B031	PI 428138	Triticum	turgidum	Triticum turgidum L. ssp. dicoccoides (Korn. ex Asch. & Graebn.) Thell.	Lebanon	33.5167	35.8667	Wild emmer	WA	Winter
B032	PI 428098	Triticum	turgidum	Triticum turgidum L. ssp. dicoccoides (Korn. ex Asch. & Graebn.) Thell.	Israel	32.9	35.3833	Wild emmer	WA	Facultative
B033	PI 428041	Triticum	turgidum	Triticum turgidum L. ssp. dicoccoides (Korn. ex Asch. & Graebn.) Thell.	Turkey	37.8833	39.8667	Wild emmer	WA	Winter
B034	PI 428127	Triticum	turgidum	Triticum turgidum L. ssp. dicoccoides (Korn. ex Asch. & Graebn.) Thell.	Lebanon	33.5167	35.8667	Wild emmer	WA	Winter
B035	TRI 11505	Triticum	turgidum	Triticum turgidum L. ssp. dicoccoides (Korn. ex Asch. & Graebn.) Thell.	Lebanon	NA	NA	Wild emmer	WA	NA
B036	PI 470998	Triticum	turgidum	Triticum turgidum L. ssp. dicoccoides (Korn. ex Asch. & Graebn.) Thell.	Israel	32.9667	35.5333	Wild emmer	WA	Winter
B037	PI 487260	Triticum	turgidum	Triticum turgidum L. ssp. dicoccoides (Korn. ex Asch. & Graebn.) Thell.	Syria	32.6478	36.79	Wild emmer	WA	Winter
B038	PI 428071	Triticum	turgidum	Triticum turgidum L. ssp. dicoccoides (Korn. ex Asch. & Graebn.) Thell.	Turkey	37.8667	39.8833	Wild emmer	WA	Winter
B039	PI 466980	Triticum	turgidum	Triticum turgidum L. ssp. dicoccoides (Korn. ex Asch. & Graebn.) Thell.	Israel	32.5967	35.0019	Wild emmer	WA	Spring
B040	PI 466987	Triticum	turgidum	Triticum turgidum L. ssp. dicoccoides (Korn. ex Asch. & Graebn.) Thell.	Israel	31.8	35.0333	Wild emmer	WA	Winter
B041	PI 538630	Triticum	turgidum	Triticum turgidum L. ssp. dicoccoides (Korn. ex Asch. & Graebn.) Thell.	Turkey	37.8833	39.8667	Wild emmer	WA	Winter
B042	PI 538702	Triticum	turgidum	Triticum turgidum L. ssp. dicoccoides (Korn. ex Asch. & Graebn.) Thell.	Lebanon	33.5011	35.8394	Wild emmer	WA	Winter
B044	PI 470991	Triticum	turgidum	Triticum turgidum L. ssp. dicoccoides (Korn. ex Asch. & Graebn.) Thell.	Israel	32.9667	35.5333	Wild emmer	WA	Winter
B045	PI 428029	Triticum	turgidum	Triticum turgidum L. ssp. dicoccoides (Korn. ex Asch. & Graebn.) Thell.	Turkey	37.8833	39.8667	Wild emmer	WA	Winter
B046	PI 428082	Triticum	turgidum	Triticum turgidum L. ssp. dicoccoides (Korn. ex Asch. & Graebn.) Thell.	Turkey	37.7833	39.7667	Wild emmer	WA	Winter
B047	PI 466986	Triticum	turgidum	Triticum turgidum L. ssp. dicoccoides (Korn. ex Asch. & Graebn.) Thell.	Israel	31.8	35.0333	Wild emmer	WA	Facultative
B048	PI 471012	Triticum	turgidum	Triticum turgidum L. ssp. dicoccoides (Korn. ex Asch. & Graebn.) Thell.	Israel	32.9667	35.5333	Wild emmer	WA	Winter
B049	PI 466934	Triticum	turgidum	Triticum turgidum L. ssp. dicoccoides (Korn. ex Asch. & Graebn.) Thell.	Syria	32.99	35.69	Wild emmer	WA	Winter
B050	PI 428020	Triticum	turgidum	Triticum turgidum L. ssp. dicoccoides (Korn. ex Asch. & Graebn.) Thell.	Turkey	37.8833	39.8667	Wild emmer	WA	Winter
B052	PI 466941	Triticum	turgidum	Triticum turgidum L. ssp. dicoccoides (Korn. ex Asch. & Graebn.) Thell.	Syria	32.99	35.69	Wild emmer	WA	Winter
B113	PI 178143	Triticum	turgidum	Triticum turgidum L. ssp. durum (Desf.) Husn.	Turkey	40.7978	29.4306	Durum	WA	Spring
B114	PI 24493	Triticum	turgidum	Triticum turgidum L. ssp. durum (Desf.) Husn.	Turkmenistan	37.95	58.3333	Durum	SCA	Facultative
B115	PI 623461	Triticum	turgidum	Triticum turgidum L. ssp. durum (Desf.) Husn.	Iran	34.3167	47.0667	Durum	WA	Spring
B116	PI 627514	Triticum	turgidum	Triticum turgidum L. ssp. durum (Desf.) Husn.	Iran	32.3167	50.8333	Durum	WA	Winter
B117	PI 625273	Triticum	turgidum	Triticum turgidum L. ssp. durum (Desf.) Husn.	Iran	37	49	Durum	WA	Spring
B118	PI 627996	Triticum	turgidum	Triticum turgidum L. ssp. durum (Desf.) Husn.	Iran	34.1333	45.9167	Durum	WA	Winter
B119	PI 624129	Triticum	turgidum	Triticum turgidum L. ssp. durum (Desf.) Husn.	Iran	34.3167	47.0667	Durum	WA	Facultative
B120	PI 626483	Triticum	turgidum	Triticum turgidum L. ssp. durum (Desf.) Husn.	Iran	32.6833	51.6833	Durum	WA	Spring
B121	PI 627942	Triticum	turgidum	Triticum turgidum L. ssp. durum (Desf.) Husn.	Iran	34.1117	46.5283	Durum	WA	Winter
B122	PI 32877	Triticum	turgidum	Triticum turgidum L. ssp. durum (Desf.) Husn.	Kazakhstan	51.8	68.3333	Durum	SCA	Facultative
B123	PI 624388	Triticum	turgidum	Triticum turgidum L. ssp. durum (Desf.) Husn.	Iran	34.3167	47.0667	Durum	WA	Spring
B124	PI 166327	Triticum	turgidum	Triticum turgidum L. ssp. durum (Desf.) Husn.	Turkey	37.0294	37.9903	Durum	WA	Spring
B125	PI 192051	Triticum	turgidum	Triticum turgidum L. ssp. durum (Desf.) Husn.	Portugal	39	-9.13333	Durum	EU	Spring

## Sheet: Haplotype analysis result
Haplotype analysis result in wild emmer wheat and durum wheat
Chromosame		chr1A	chr1A	chr1A	chr1A	chr1A	chr1A	chr1A	chr1A	chr1A	chr1A	chr1A	chr1A	chr1A	chr1A	chr1A	chr1A	chr1A	chr1A	chr1A	chr1A	chr1A	chr1A	chr1A	chr1A	chr1A	chr1A	chr1A	chr1A	chr1A	chr1A	chr1A	chr1A	Haplotypes:	36
Postion		364656009	364656138	364656152	364656220	364656221	364656224	364656235	364656302	364656606	369997257	369997373	369997826	369997851	369998043	369998112	374689847	374690114	374690570	374690595	375015144	375015315	375112587	375113014	375113017	375113106	375113587	375467777	375467780	375468991	375469099	375469204	375469303	Individuals:	41
Allele		C/T	A/C	T/G	G/C	G/A	A/G	C/G	A/G	G/A	C/G	G/C	C/G	C/T	G/C	A/G	G/C	C/G	C/T	G/A	C/A	A/G	C/A	C/G	G/A	G/T	A/C	G/C	T/C	C/T	G/A	C/T	C/G	Accession	freq
Haplotype number	H001	C	C	T	G	G	A	C	A	G	C	G	C	C	G	A	G	C	C	G	C	A	C	C	G	G	A	G	T	C	G	C	C	B024;B025;B046;B049	4
	H002	C	C	T	G	G	A	C	A	G	G	G	C	C	G	A	G	C	C	G	C	A	C	C	G	G	A	G	T	C	G	C	C	B117;B121;B125	3
	H003	C	C	T	G	G	A	C	A	A	G	G	C	C	G	A	G	C	C	G	C	A	C	C	G	G	A	G	T	C	G	C	C	B114	1
	H004	C	C	T	G	G	A	C	A	A	G	G	C	C	G	A	G	C	C	G	C	A	NA	C	G	G	A	G	T	C	G	C	C	B120	1
	H005	C	C	T	G	G	A	C	A	G	C	G	C	C	G	A	G	C	C	G	C	A	C	C	G	G	A	G	T	C	A	C	C	B031	1
	H006	C	C	T	G	G	A	C	A	G	C	G	C	C	G	A	G	C	C	G	C	A	C	C	G	G	A	G	T	C	NA	C	C	B028	1
	H007	C	C	T	G	G	A	C	A	G	C	G	C	C	G	A	G	C	C	G	C	A	C	C	G	G	NA	G	T	C	G	C	C	B115	1
	H008	C	C	T	G	G	A	C	A	G	C	G	C	C	G	A	G	C	C	G	C	G	C	C	G	G	A	G	T	C	G	C	C	B044	1
	H009	C	C	T	G	G	A	C	A	G	C	G	C	C	G	A	G	C	C	G	C	G	C	C	G	G	A	G	T	NA	G	C	C	B048	1
	H010	C	C	T	G	G	A	C	A	G	C	G	C	C	G	A	NA	C	C	G	C	A	C	NA	NA	G	A	G	T	C	NA	C	C	B037	1
	H011	C	C	T	G	G	A	C	A	G	C	G	C	NA	G	A	G	C	C	G	C	G	C	C	G	G	A	G	T	C	G	C	C	B026	1
	H012	C	C	T	G	G	A	C	A	G	C	G	NA	NA	NA	NA	G	NA	NA	NA	C	G	C	C	G	G	A	G	T	C	G	NA	C	B029	1
	H013	C	C	T	G	G	A	C	A	G	C	NA	C	C	G	A	G	C	NA	G	C	NA	C	C	G	G	A	G	T	C	G	NA	C	B030	1
	H014	C	C	T	G	G	A	C	A	G	G	G	C	C	G	A	G	C	C	G	C	A	C	C	G	G	A	NA	NA	C	G	NA	C	B032	1
	H015	C	C	T	G	G	A	C	A	G	G	G	C	C	NA	A	G	C	C	G	C	A	C	C	G	G	A	G	T	C	G	C	C	B023	1
	H016	C	C	T	G	G	A	C	A	G	NA	G	C	C	G	A	G	C	NA	G	C	A	C	C	G	G	A	G	T	C	A	C	C	B035	1
	H017	C	C	T	G	G	A	C	A	NA	C	G	C	C	G	A	G	C	C	G	C	A	C	C	G	G	A	NA	NA	C	G	C	C	B039	1
	H018	C	C	T	G	G	A	C	G	A	C	G	C	C	G	A	G	C	C	G	C	A	C	C	G	G	A	G	T	C	G	C	C	B038	1
	H019	C	C	T	G	G	A	C	NA	A	C	G	C	C	NA	NA	G	C	C	G	C	A	C	C	G	G	A	G	T	NA	A	C	NA	B027	1
	H020	C	C	T	G	G	A	C	NA	G	C	G	C	C	G	A	G	C	C	G	C	A	C	C	G	G	A	G	T	C	G	C	C	B042	1
	H021	C	C	T	G	G	A	G	A	G	C	G	C	C	G	A	G	C	C	G	C	A	C	C	G	G	A	G	T	C	G	C	C	B116	1
	H022	C	C	T	G	G	A	G	A	G	C	G	C	NA	G	A	G	C	C	G	C	A	C	NA	NA	NA	A	G	T	C	G	C	C	B122	1
	H023	C	C	T	G	G	A	G	A	G	G	G	C	C	G	A	G	C	C	G	C	A	C	C	G	G	A	G	T	C	G	C	C	B123	1
	H024	C	C	T	G	G	A	NA	NA	G	G	G	C	C	G	A	G	C	NA	G	C	A	C	C	G	G	NA	G	T	C	G	C	C	B045	1
	H025	C	NA	NA	G	G	A	C	A	NA	C	G	C	C	G	A	G	C	NA	NA	NA	A	C	C	G	G	A	G	T	C	A	C	C	B034	1
	H026	C	NA	NA	NA	NA	NA	NA	NA	G	G	G	C	C	G	A	G	C	C	NA	C	A	C	C	G	NA	A	G	T	C	G	C	C	B033	1
	H027	C	NA	NA	NA	NA	NA	NA	NA	NA	NA	NA	C	C	G	A	G	C	C	G	C	NA	C	C	G	G	A	G	T	NA	NA	NA	C	B052	1
	H028	C	NA	T	G	G	A	C	A	G	C	G	C	C	G	A	G	C	C	G	C	A	C	C	G	G	A	G	T	C	G	C	C	B047	1
	H029	C	NA	T	G	G	A	C	A	G	G	G	C	C	G	A	G	C	C	G	C	A	C	C	G	G	A	G	T	C	G	C	NA	B041	1
	H030	C	NA	T	G	G	A	C	A	G	G	G	C	C	G	NA	G	C	C	G	C	A	C	C	G	G	A	G	T	C	G	C	C	B050	1
	H031	C	NA	T	G	G	A	C	A	G	NA	NA	C	C	G	A	G	C	C	G	C	A	C	C	G	G	A	G	T	C	G	C	C	B119	1
	H032	C	NA	T	G	G	A	G	A	G	C	G	C	C	G	A	G	C	C	G	C	A	NA	C	G	G	A	G	T	C	G	C	C	B118	1
	H033	C	NA	T	G	G	A	G	A	G	G	G	C	C	G	NA	G	C	C	G	NA	A	C	C	G	G	NA	G	T	C	G	C	C	B113	1
	H034	NA	C	T	G	G	A	G	A	G	C	G	C	C	G	A	G	C	C	G	C	A	C	C	G	G	A	G	T	C	G	C	C	B124	1
	H035	NA	NA	NA	G	G	A	C	A	G	C	G	C	C	G	A	G	C	C	G	C	G	C	C	G	G	A	G	T	C	G	C	C	B036	1
	H036	NA	NA	NA	G	G	A	C	A	NA	C	G	C	C	G	A	G	NA	C	G	C	A	C	C	G	G	A	G	T	C	G	C	C	B040	1
The haplotype analysis of five genes with expansin gene family in 28 wile emmer accessions and 13 durum wheat accessions
Chromosame		chr1A	chr1A	chr1A	chr1A	chr1A	chr1A	Haplotypes:
Genes		TdEXP1	TdEXP1	TdEXP1	TtEXP1,TdEXP2	TtEXP3	TdEXP5
Postion		TraesCS1A01G203200-364656235	TraesCS1A01G203200-364656302	TraesCS1A01G203200-364656606	TraesCS1A01G208200-369997257	TraesCS1A01G212300-375015315	TraesCS1A01G212600-375469099	Individuals:	41
Allele		C/G	A/G	G/A	C/G	A/G	G/A	Accession	freq
Haplotype number	H001	C	A	G	C	A	G	B024;B025;B046;B049	4
	H002	C	A	G	G	A	G	B117;B121;B125	3
	H003	C	A	A	G	A	G	B114	1
	H004	C	A	A	G	A	G	B120	1
	H005	C	A	G	C	A	A	B031	1
	H006	C	A	G	C	A	NA	B028	1
	H007	C	A	G	C	A	G	B115	1
	H008	C	A	G	C	G	G	B044	1
	H009	C	A	G	C	G	G	B048	1
	H010	C	A	G	C	A	NA	B037	1
	H011	C	A	G	C	G	G	B026	1
	H012	C	A	G	C	G	G	B029	1
	H013	C	A	G	C	NA	G	B030	1
	H014	C	A	G	G	A	G	B032	1
	H015	C	A	G	G	A	G	B023	1
	H016	C	A	G	NA	A	A	B035	1
	H017	C	A	NA	C	A	G	B039	1
	H018	C	G	A	C	A	G	B038	1
	H019	C	NA	A	C	A	A	B027	1
	H020	C	NA	G	C	A	G	B042	1
	H021	G	A	G	C	A	G	B116	1
	H022	G	A	G	C	A	G	B122	1
	H023	G	A	G	G	A	G	B123	1
	H024	NA	NA	G	G	A	G	B045	1
	H025	C	A	NA	C	A	A	B034	1
	H026	NA	NA	G	G	A	G	B033	1
	H027	NA	NA	NA	NA	NA	NA	B052	1
	H028	C	A	G	C	A	G	B047	1
	H029	C	A	G	G	A	G	B041	1
	H030	C	A	G	G	A	G	B050	1
	H031	C	A	G	NA	A	G	B119	1
	H032	G	A	G	C	A	G	B118	1
	H033	G	A	G	G	A	G	B113	1
	H034	G	A	G	C	A	G	B124	1
	H035	C	A	G	C	G	G	B036	1
	H036	C	A	NA	C	A	G	B040	1
	Sample: Wild emmer:B023-B052; Durum:B113-B125
	NA:The haplotype is not present in this sample
Haplotype frequency statistics
Gene	Haplotype	Sample	Freq	Gene loci
TraesCS1A01G203200	C/C A/A A/A	Durum	2	TraesCS1A01G203200	TdEXP1	TRIDC1AG030720.2
	C/C A/A A/A	Wild emmer	0	TraesCS1A01G203200	TdEXP1	TRIDC1AG030720.2
	C/C A/A G/G	Durum	3	TraesCS1A01G203200	TdEXP1	TRIDC1AG030720.2
	C/C A/A G/G	Wild emmer	16	TraesCS1A01G203200	TdEXP1	TRIDC1AG030720.2
	C/C G/G A/A	Durum	0	TraesCS1A01G203200	TdEXP1	TRIDC1AG030720.2
	C/C G/G A/A	Wild emmer	1	TraesCS1A01G203200	TdEXP1	TRIDC1AG030720.2
	G/G A/A G/G	Durum	6	TraesCS1A01G203200	TdEXP1	TRIDC1AG030720.2
	G/G A/A G/G	Wild emmer	0	TraesCS1A01G203200	TdEXP1	TRIDC1AG030720.2
TraesCS1A01G208200	C/C	Durum	5	TraesCS1A01G208200	TtEXP1	TRITD1Av1G134890.1
	C/C	Wild emmer	17	TraesCS1A01G208200	TdEXP2	TRIDC1AG031410.1
	G/G	Durum	5	TraesCS1A01G208200	TtEXP1	TRITD1Av1G134890.1
	G/G	Wild emmer	6	TraesCS1A01G208200	TdEXP2	TRIDC1AG031410.1
TraesCS1A01G212300	A/A	Durum	11	TraesCS1A01G212300	TtEXP3	TRITD1Av1G136610.2
	A/A	Wild emmer	18	TraesCS1A01G212300	TtEXP3	TRITD1Av1G136610.2
	G/G	Durum	0	TraesCS1A01G212300	TtEXP3	TRITD1Av1G136610.2
	G/G	Wild emmer	5	TraesCS1A01G212300	TtEXP3	TRITD1Av1G136610.2
TraesCS1A01G212600	A/A	Durum	0	TraesCS1A01G212600	TdEXP5	TRIDC1AG032020.2
	A/A	Wild emmer	4	TraesCS1A01G212600	TdEXP5	TRIDC1AG032020.2
	G/G	Durum	11	TraesCS1A01G212600	TdEXP5	TRIDC1AG032020.2
	G/G	Wild emmer	18	TraesCS1A01G212600	TdEXP5	TRIDC1AG032020.2
Function analysis of genes in expansin family
	mutation type	Amino acid variation	Motif change
TtEXP1,TdEXP2	nonsynonymous mutation	G -> R	NO
TtEXP3	synonymous mutation	NA	NO
TdEXP5	synonymous mutation	NA	NO
TdEXP1-364656235 G/A/G	nonsynonymous mutation	Early termination	DCBB 1 loss
TdEXP1-364656302	nonsynonymous mutation	S -> G	NO
TdEXP1-364656606(C/A/A)	nonsynonymous mutation	R -> Q	NO
TdEXP1-C/A/G(ref)	NA	NA	NA
TdEXP1-C/G/A	nonsynonymous mutation	S -> G,R -> Q	NO
