# Supplementary material for: Evolution and Expression of the Expansin Genes in Emmer Wheat
Source: Int J Mol Sci. 2023 Sep 15;24(18):14120. doi: 10.3390/ijms241814120 (PMC10531347; doi:10.3390/ijms241814120)
Supplement: Supplementary file 1 [file ijms-24-14120-s001.zip › Table S7 Samples information about downloading RNA-Seq data.xlsx]

## Sheet: Sheet1
Table S5 Samples information about downloading RNA-Seq data
Run Accession	Species	Sample	Stage
ERR1950259	Triticum dicoccoides	Flower	105_days
ERR1950260	Triticum dicoccoides	Flower	105_days
ERR1950299	Triticum dicoccoides	Glume	112_days
ERR1950300	Triticum dicoccoides	Glume	112_days
ERR1950303	Triticum dicoccoides	Grain	123_days
ERR1950304	Triticum dicoccoides	Grain	123_days
ERR1950324	Triticum dicoccoides	Leaf	54_days
ERR1950325	Triticum dicoccoides	Leaf	54_days
ERR1950344	Triticum dicoccoides	Lemma	112_days
ERR1950345	Triticum dicoccoides	Lemma	112_days
ERR1950348	Triticum dicoccoides	Root	20_days
ERR1950349	Triticum dicoccoides	Root	20_days
SRR7226491	Triticum turgidum	Flower	Anthesis
SRR7226484	Triticum turgidum	Leaf	Anthesis
SRR7226483	Triticum turgidum	Root	Anthesis
SRR7226462	Triticum turgidum	Grain	Milk-ripe stage
SRR9025703	Triticum turgidum	Lemma	Young spikes
SRR2084160	Triticum turgidum	Glume	Heading time
