# Supplementary material for: Evolution and Expression of the Expansin Genes in Emmer Wheat
Source: Int J Mol Sci. 2023 Sep 15;24(18):14120. doi: 10.3390/ijms241814120 (PMC10531347; doi:10.3390/ijms241814120)
Supplement: Supplementary file 1 [file ijms-24-14120-s001.zip › Table S8 qRT-PCR results at different time points under salt treatment.xlsx]

## Sheet:  “Primer-F” and “Primer-R”
Table S8 qRT-PCR results at different time points under salt treatment
Gene	Prime-F	Prime-R
TdEXP2	CTCCTTCGGGGAGCTGGAG	CGTCGTCGGAGACGAACTTGA
TtEXP1	GCTCCTTCGGGGAGCTGGAGC	CGTCGTCGGAGACGAACTTGA
TtEXP21	GATTCAAGAACGTGAACCTGCC	CCACGGTTCTGACCTGGTA
TtEXP7	ACATGAAGGAGGCCCAACAC	GCTCCTTGATCCCACGCAAA

## Sheet: Relative expression
Table S8 qRT-PCR results at different time points under salt treatment
	Elf	TdEXP2	Elf	TtEXP1	Elf	TtEXP7	TtEXP21
0h	20.1628	32.9485	20.2698	37.8168	20.6938	20.0792	31.3863
	20.3297	32.619	19.7656	38.0669	21.2243	19.9859	31.4155
	20.1237	32.8181	19.7412	38.3771	20.8525	19.8144	31.195
0.5h	20.5322	32.5003	21.4934	37.2487	22.8221	21.6537	35.4902
	20.567	32.7601	21.4195	36.7096	22.7908	21.6616	35.1997
	20.6336	32.5727	21.4089	37.2197	22.792	21.713	35.006
3h	21.8229	32.5198	22.488	38.0197	23.5165	22.5477	36.9047
	22.0035	32.1235	22.3672	37.874	23.7829	22.5561	36.8341
	22.5565	32.2426	22.4161	37.9516	23.7796	22.6182	37.153
8h	23.5685	32.3848	21.5754	36.4916	22.6497	23.5476	34.0752
	23.0336	32.2033	21.5786	36.2594	22.7566	23.6247	34.2908
	23.0694	31.7014	21.517	36.0125	22.8132	24.058	34.9118
27h	21.6224	32.3203	21.344	38.6624	22.1734	21.1703	32.3027
	21.7087	31.7877	21.3179	38.4356	22.2215	20.9516	31.9927
	21.4576	31.6365	21.2819	37.9867	22.3757	21.6829	32.288
Ct values = Relative expression level
